# Supplementary material for: Diverse floral scents in Malagasy Bulbophyllum evolve in a bounded fashion
Source: Front Plant Sci. 2026 Mar 24;17:1785538. doi: 10.3389/fpls.2026.1785538 (PMC13055554; doi:10.3389/fpls.2026.1785538)
Supplement: Supplementary file 2 [file Table1.xlsx]

## Sheet: Sheet2
Supporting Information
Article title: Diverse floral scents in Malagasy Bulbophyllum evolve in a bounded fashion
Authors: Silvia Artuso, Alexander Gamisch, Anton Sieder, Roman Fuchs, Sven Gindorf, Mario Schubert, Stefan Dötterl and Hans Peter Comes
Article acceptance date:
Dataset S1: List of all 297 volatile organic compounds (VOCs) detected in the 41 study species of Malagasy Bulbophyllum, including absolute amounts. If more than one accession per species was analyzed, absolute amounts were averaged across samples .

## Sheet: Dataset S1
Section/clade			Clade A												Clade B									Ploiarium																			Clade D
Species			B. hildebrandtii	B. sp. 20792	B. pusillum	B. senghasii	B. sp. 8013	B. sp. nov. 1	B. trifarium	B. obtusatum	B. alexandrae	B. horizontale	B. multiligulatum	B. jeanbosseri	B. francoisii	B. sp. 1525	B. oxycalyx	B. debile	B. multiflorum	B. baronii	B. vakonae	B. liparidioides	B. pantoblepharon	B. coccinatum	B. cyclanthum	B. henricii	B. jacky	B. namoronae	B. paleiferum	B. sarcorharchis	B. sp. FS 4397	B. sp. 6755	B. sp. 7674	B. hirsutiusculum	B. erectum	B. sp. FS 4420	B. sp. FS 7491	B. sp. OR 36_98	B. sp. OR 83_2003	B. humbertii	B. lucidum	B. ankaiziense	B. cardiobulbum
VOCs detected	Chemical class	Retention index
3-Pentanone	fatty acid derivatives	692	0	0	0	0	0	0	0	0	0	0	0	0	0	0	0	0	0	0	0	0	0	0	0	0	0	0	0	0	0	0	248336	0	0	0	0	0	0	0	0	0	0
3-Methyl-1-butanol*	C5-branched chain components	728	0	0	0	0	0	0	0	0	0	0	0	0	0	0	0	0	1201479	0	0	0	0	0	0	0	0	0	0	0	0	0	0	0	0	0	0	0	0	0	0	0	0
2-Methylpropanoic acid	fatty acid derivatives	732	0	0	0	0	0	0	0	0	0	0	0	0	0	0	0	0	0	0	0	0	0	0	0	2054332	0	0	0	0	0	0	0	0	0	0	0	0	0	0	0	0	0
Octene isomer 1	fatty acid derivatives	789	0	0	0	0	0	1950036	0	0	0	0	0	0	0	0	0	0	0	0	0	0	0	0	0	0	0	0	0	0	0	0	0	0	0	0	0	0	0	0	0	0	0
Hexanal*	fatty acid derivatives	799	0	0	0	0	0	43271135	0	0	0	0	0	0	0	0	0	0	0	0	0	0	0	0	0	0	0	0	0	0	0	0	0	0	0	0	0	0	0	0	0	0	0
Octene isomer 2	fatty acid derivatives	813	0	0	0	0	0	4923331	0	0	0	0	0	0	0	0	0	0	0	0	0	0	0	0	0	0	0	0	0	0	0	0	0	0	0	0	0	0	0	0	0	0	0
Octadiene isomer 1	fatty acid derivatives	824	0	0	0	0	0	2097007	0	0	0	0	0	0	0	0	0	0	0	0	0	0	0	0	0	0	0	0	0	0	0	0	0	0	0	0	0	0	0	0	0	0	0
Octadiene isomer 2	fatty acid derivatives	826	0	0	0	0	0	640164	0	0	0	0	0	0	0	0	0	0	0	0	0	0	0	0	0	0	0	0	0	0	0	0	0	0	0	0	0	0	0	0	0	0	0
3-Methylbutanoic acid*	C5-branched chain components	834	0	0	0	0	0	0	0	0	0	0	0	0	0	0	0	0	0	0	0	0	0	0	6398696	0	0	0	0	0	0	0	0	0	0	0	0	0	0	740690	0	0	0
2-Methylbutanoic acid*	C5-branched chain components	837	0	0	409962	0	0	0	0	0	0	0	0	0	0	0	0	0	0	0	0	0	0	0	0	229424	0	0	0	0	0	0	0	0	0	0	0	0	0	0	0	0	0
Anisole*	aromatics	921	0	0	0	0	0	0	0	0	0	0	0	0	0	0	0	0	0	0	0	0	0	0	0	0	0	0	0	0	22340042	0	0	4006509	0	0	0	0	0	0	0	0	0
Prenyl acetate*	C5-branched chain components	922	116144	0	0	0	0	0	0	0	0	0	0	0	0	0	0	0	0	0	0	0	0	0	0	0	0	0	0	0	0	0	0	0	0	0	0	0	0	0	0	0	0
α-Thujene	terpenoids	932	0	0	0	0	0	0	0	0	0	0	0	0	0	0	0	0	0	0	0	0	0	0	0	866852	0	0	0	0	0	0	0	0	0	0	0	0	0	0	0	0	0
α-Pinene*	terpenoids	940	0	0	0	0	0	0	0	0	0	0	0	0	0	0	0	0	0	0	0	0	0	0	0	18842817	0	0	0	0	0	0	0	0	0	0	0	0	0	0	0	0	0
unk_954	unknowns	954	0	0	0	0	0	0	0	0	0	0	0	0	0	0	0	0	0	0	0	0	0	0	0	0	0	0	249442	0	0	0	0	0	0	0	0	0	0	0	0	0	0
Hexanoic acid*	fatty acid derivatives	969	0	0	0	5927816	0	0	0	0	0	0	0	0	0	0	0	0	0	0	0	0	0	0	0	0	0	0	0	0	0	0	0	0	0	0	0	0	0	0	0	0	0
1-Octen-3-ol*	fatty acid derivatives	978	0	0	0	0	0	0	0	0	0	0	0	0	0	0	0	0	0	0	0	17710524	0	0	8667948	0	0	0	356090	0	0	0	0	0	0	506991	0	0	0	0	0	0	0
unk_978	unknowns	978	0	0	0	0	0	2602021	0	0	0	0	0	0	0	0	0	0	0	0	0	0	0	0	0	0	0	0	0	0	0	0	0	0	0	0	0	0	0	0	0	0	0
Sabinene*	terpenoids	980	0	0	0	0	0	0	0	0	0	0	0	0	0	0	0	0	0	0	0	0	0	0	0	2195508	0	0	0	0	0	0	0	0	0	0	0	0	0	0	0	0	0
6-Methyl-5-hepten-2-one*	terpenoids	985	0	0	0	0	0	0	0	0	0	0	0	0	0	0	0	0	0	0	0	27348265	0	0	0	0	0	7267948	0	0	0	0	0	0	0	3992476	0	0	0	0	0	0	0
unk_985	unknowns	985	0	0	0	0	0	0	0	0	0	0	0	0	0	0	0	0	0	1524086	0	0	0	0	0	0	0	0	0	0	0	0	0	0	0	0	0	0	0	0	0	0	0
β-Pinene*	terpenoids	985	0	0	0	0	0	0	0	0	0	0	0	0	0	0	0	0	0	0	0	0	0	0	0	1192907	0	0	0	0	0	0	0	0	0	0	0	0	0	0	0	0	0
3-Octanone*	fatty acid derivatives	987	0	0	0	0	0	0	0	0	0	0	0	0	0	0	0	0	0	0	0	0	0	0	0	0	0	0	3249803	0	0	0	0	0	0	0	0	0	0	0	0	0	0
2-Pentylfuran	unknowns	992	0	0	0	0	0	7921028	0	0	0	0	0	0	0	0	0	0	0	0	0	0	0	0	0	0	0	0	0	0	0	0	0	0	0	0	0	0	0	0	0	0	0
β-Myrcene*	terpenoids	993	0	0	0	0	0	0	0	0	0	0	0	0	0	0	0	0	0	0	0	0	0	0	0	25218119	0	0	0	0	0	0	0	0	0	0	0	0	0	0	0	0	0
3-Pyridinecarbonitrile	terpenoids	1008	0	0	0	0	845579	0	0	0	0	0	0	0	0	0	0	0	0	0	0	0	0	0	0	0	0	0	0	0	0	0	0	0	0	0	0	0	0	0	0	0	0
unk_1010	unknowns	1010	0	0	0	0	0	0	0	0	0	0	0	0	0	0	0	0	0	0	0	0	0	0	0	22803641	0	0	0	0	0	0	0	0	0	0	0	2929396	170736	0	0	0	0
δ-3-Carene*	terpenoids	1018	0	0	0	0	0	0	0	0	0	0	0	0	0	0	0	0	0	0	0	0	0	0	0	854732	0	0	0	0	0	0	0	0	0	0	0	0	0	0	0	0	0
unk_1021	unknowns	1021	0	0	0	0	0	0	0	0	0	0	0	0	0	0	0	0	0	0	0	0	0	0	0	705360	0	0	0	0	0	0	0	0	0	0	0	0	0	0	0	0	0
unk_1024	unknowns	1024	0	0	0	0	0	0	0	0	0	0	0	0	0	0	0	0	0	0	0	0	0	0	0	234400	0	0	0	0	0	0	0	0	0	0	0	0	0	0	0	0	0
p-Cymene + unknown	terpenoids	1031	0	0	0	0	0	0	0	0	0	0	0	0	0	0	0	0	0	0	0	0	0	0	0	53324287	0	0	0	0	0	0	0	0	0	0	0	0	0	0	0	0	0
Limonene*	terpenoids	1036	0	0	0	0	0	0	0	0	0	0	0	0	0	0	0	0	0	0	0	0	0	0	0	200000000	0	0	0	0	0	0	0	0	0	0	0	0	0	0	0	0	0
(Z)-β-Ocimene*	terpenoids	1039	0	0	0	0	0	0	0	0	0	0	0	0	0	0	0	0	0	0	0	0	0	0	0	0	0	0	0	0	0	0	0	0	0	0	0	1030790	0	0	0	0	0
unk_1044	unknowns	1044	0	0	0	0	0	0	0	0	0	0	0	0	0	0	0	0	0	0	0	0	0	0	0	0	0	0	0	0	0	0	0	0	0	0	0	0	0	0	0	0	2439498
(E)-β-Ocimene*	terpenoids	1049	1669886	0	0	0	0	0	0	0	0	0	0	0	0	0	0	0	0	2136677	0	0	0	0	0	0	0	0	0	0	0	0	0	0	0	0	0	52838174	1947158	0	1007146	0	0
(E)-2 Octenal*	fatty acid derivatives	1059	0	0	0	0	0	1211406	0	0	0	0	0	0	0	0	0	0	0	0	0	0	0	0	0	0	0	0	0	0	0	0	0	0	0	0	0	0	0	0	0	0	0
Conophtorin*	fatty acid derivatives	1062	0	0	0	0	0	0	0	0	0	0	0	0	0	0	0	0	0	0	0	0	0	0	0	0	0	0	405762	0	0	0	0	0	0	0	0	0	0	0	0	0	0
Heptanoic acid*	fatty acid derivatives	1065	0	0	0	0	0	0	0	0	0	0	0	0	0	0	0	0	0	0	0	0	0	0	0	0	0	0	0	0	0	0	0	0	1385849	0	0	0	0	0	0	0	0
(E)-2-Octen-1-ol*	fatty acid derivatives	1067	0	0	0	0	0	816679	0	0	0	0	0	0	0	0	0	0	0	0	0	0	0	0	0	0	0	0	0	0	0	0	0	0	0	0	0	0	0	0	0	0	0
1-Octanol*	fatty acid derivatives	1070	0	0	0	0	5747976	0	0	0	0	0	0	0	0	0	0	0	0	0	0	0	0	0	0	0	0	0	0	0	0	0	0	0	0	0	0	0	0	0	0	0	0
m-Cresol*	aromatics	1075	0	0	0	0	0	0	0	0	0	0	0	0	0	0	0	0	0	0	0	0	0	0	0	0	3013320	0	0	0	0	0	0	0	0	0	0	0	0	0	0	0	0
unk_1075	unknowns	1075	0	0	0	0	0	0	0	0	0	0	0	0	0	0	0	0	0	0	0	0	0	0	0	0	0	0	0	0	0	0	0	0	0	0	0	0	0	0	0	0	565394
unk_1078	unknowns	1078	0	0	0	0	0	0	0	0	0	0	0	0	0	0	0	0	0	0	0	0	0	0	0	0	0	0	0	0	0	0	0	0	0	0	0	325608	0	0	0	0	0
(Z)-Linalool oxide furanoid*	terpenoids	1079	0	0	0	0	0	0	0	0	0	0	0	0	0	0	0	0	0	3267832	0	0	0	0	0	0	0	0	0	0	0	0	0	0	0	0	0	0	0	0	0	0	0
unk_1082	unknowns	1082	0	0	0	0	0	0	0	0	0	0	0	0	0	0	0	0	0	0	0	0	0	0	0	0	0	0	0	0	0	0	0	0	0	0	0	1020932	0	0	0	0	0
unk_1082	unknowns	1082	1067056	0	0	0	0	0	0	0	0	0	0	0	0	0	0	0	0	0	0	0	0	0	0	0	0	0	0	0	0	0	0	0	0	0	0	0	0	0	0	0	0
N,N-Dimethylleucine O-methyl ester	nitrogen-bearing components	1083	0	0	0	0	0	0	0	0	0	0	0	0	0	0	0	0	0	0	0	0	0	0	0	0	0	0	0	0	0	0	0	0	0	0	0	0	0	0	0	0	80222449
p-Cymenene	terpenoids	1096	0	0	0	0	0	0	0	0	0	0	0	0	0	0	0	0	0	0	0	0	0	0	0	4043610	0	0	0	0	0	0	0	0	0	0	0	0	0	0	0	0	0
(Z)-3-Nonenal*	fatty acid derivatives	1097	0	0	0	0	0	321936	0	0	0	0	0	0	0	0	0	0	0	0	0	0	0	0	0	0	0	0	0	0	0	0	0	0	0	0	0	0	0	0	0	0	0
Undecane*	fatty acid derivatives	1100	0	0	80305486	0	0	0	42562885	0	0	121000000	22999712	0	0	0	0	0	0	0	0	0	0	0	0	0	0	0	0	0	0	0	0	0	0	0	0	0	0	0	0	0	0
Linalool*	terpenoids	1101	0	0	0	0	0	0	0	0	0	0	0	0	0	0	0	0	0	161000000	0	0	0	0	0	6376349	0	25000	0	0	0	0	3502252	0	0	0	0	0	0	0	6644858	0	0
Hotrienol	terpenoids	1107	0	0	0	0	0	0	0	0	0	0	0	0	0	0	0	0	0	6216189	0	0	0	0	0	0	0	0	0	0	0	0	0	0	0	0	0	0	0	0	0	0	0
Folifolone	terpenoids	1111	0	0	0	0	0	0	0	0	0	0	0	0	0	0	0	0	0	0	0	0	0	0	0	0	0	0	0	0	0	0	0	0	0	0	0	661834	0	0	0	0	0
unk_1112	unknowns	1112	0	0	0	0	0	397885	0	0	0	0	0	0	0	0	0	0	0	0	0	0	0	0	0	0	0	0	0	0	0	0	0	0	0	0	0	0	0	0	0	0	0
unk_1115	unknowns	1115	0	0	0	0	0	532549	0	0	0	0	0	0	0	0	0	0	0	0	0	0	0	0	0	0	0	0	0	0	0	0	0	0	0	0	0	0	0	0	0	0	0
2-Phenylethanol*	aromatics	1119	0	0	0	0	0	0	0	0	0	0	0	0	0	0	0	0	0	0	0	0	0	0	0	0	0	9446141	0	2758973	0	0	0	16068345	0	0	0	609213	0	0	0	0	0
1,3,8-p-Menthatriene	terpenoids	1120	0	0	0	0	0	0	0	0	0	0	0	0	0	0	0	0	0	0	0	0	0	0	0	7991698	0	0	0	0	0	0	0	0	0	0	0	0	0	0	0	0	0
unk_1120	unknowns	1120	0	0	0	0	0	0	0	0	0	0	0	0	0	0	0	0	0	0	0	0	0	0	0	0	0	0	0	0	0	0	0	0	0	0	0	0	0	0	0	0	402346
unk_1122	unknowns	1122	0	0	0	0	0	0	0	0	0	0	0	0	0	0	0	0	0	0	0	0	0	0	0	0	0	0	0	0	0	0	0	0	0	0	0	280952	0	0	0	0	0
unk_1123	unknowns	1123	0	0	0	0	0	0	0	0	0	0	0	0	0	0	0	0	0	0	0	0	0	0	0	361850	0	0	0	0	0	0	0	0	0	0	0	0	0	0	0	0	0
(E,Z)-2,6-Dimethyl-1,3,5,7-octatetraene	terpenoids	1125	0	0	0	0	0	0	0	0	0	0	0	0	0	0	0	0	0	0	0	0	0	0	0	0	0	0	0	0	0	0	0	0	0	0	0	1109056	0	0	0	0	0
Methyl octanoate*	fatty acid derivatives	1125	0	0	0	521436	0	0	0	0	0	0	0	0	0	0	0	0	0	0	0	0	0	0	0	0	4191326	0	0	0	0	0	0	0	0	0	0	0	0	0	0	0	0
allo-Ocimene*	terpenoids	1132	0	0	0	0	0	0	0	0	0	0	0	0	0	0	0	0	0	0	0	0	0	0	0	0	0	0	0	0	0	0	0	0	0	0	0	570805	0	0	0	0	0
(E,E)-2,6-Dimethyl-1,3,5,7-octatetraene	terpenoids	1135	550813	0	0	0	0	0	0	0	0	0	0	0	0	0	0	0	0	0	0	0	0	230045	0	197415	0	0	0	0	0	0	0	0	0	0	0	8145870	227885	0	0	0	0
Limona ketone	terpenoids	1139	0	0	0	0	0	0	0	0	0	0	0	0	0	0	0	0	0	0	0	0	0	0	0	150456	0	0	0	0	0	0	0	0	0	0	0	0	0	0	0	0	0
unk_1143	unknowns	1143	0	0	0	0	0	0	0	0	0	0	0	0	0	0	0	0	0	0	0	0	0	0	0	5580359	0	0	0	0	0	0	0	0	0	0	0	0	0	0	0	0	0
(E)-Ocimene epoxide*	terpenoids	1144	0	0	0	0	0	0	0	0	0	0	0	0	0	0	0	0	0	0	0	0	0	0	0	0	0	0	0	0	0	0	0	0	0	0	0	826279	0	0	0	0	0
(E)-p-Mentha-2,8-dienol	terpenoids	1147	0	0	0	0	0	0	0	0	0	0	0	0	0	0	0	0	0	0	0	0	0	0	0	1361886	0	0	0	0	0	0	0	0	0	0	0	0	0	0	0	0	0
(Z)-p-Mentha-2,8-dien-1-ol	terpenoids	1147	0	0	0	0	0	0	0	0	0	0	0	0	0	0	0	0	0	0	0	0	0	0	0	1950048	0	0	0	0	0	0	0	0	0	0	0	0	0	0	0	0	0
4-Oxoisophorone*	terpenoids	1151	0	0	0	0	0	0	0	0	0	0	0	0	0	0	0	0	0	0	276814	0	0	0	0	0	0	0	0	0	0	0	0	0	0	0	0	0	0	0	0	0	0
unk_1156	unknowns	1156	0	0	0	0	0	0	0	0	0	0	0	0	0	0	0	0	0	0	590858	0	0	0	0	0	0	0	0	0	0	0	0	0	0	0	0	0	0	0	0	0	0
unk_1160	unknowns	1160	0	0	0	0	0	0	0	0	0	0	0	0	0	0	0	0	0	0	0	0	0	0	0	679518	0	0	0	0	0	0	0	0	0	0	0	0	0	0	0	0	0
(E)-2-Nonenal*	fatty acid derivatives	1162	0	0	0	0	0	2192837	0	0	0	0	0	0	0	0	0	0	0	0	0	0	0	0	0	0	0	0	0	0	0	0	0	0	0	0	0	0	0	0	0	0	0
Benzyl acetate*	aromatics	1169	0	0	0	0	0	0	0	0	0	0	0	0	0	0	0	0	0	0	0	0	0	0	0	0	0	0	0	0	0	0	0	0	0	0	9072688	0	0	0	0	0	0
Lavandulol	terpenoids	1170	0	0	0	0	0	0	0	0	0	0	2744475	0	0	0	0	0	0	0	0	0	0	0	0	0	0	0	0	0	0	0	0	0	0	0	0	0	0	0	0	0	0
Octanoic acid*	fatty acid derivatives	1171	0	19106986	0	97477696	0	0	0	0	0	0	0	0	0	0	0	0	0	0	0	0	0	0	0	0	487000000	0	0	0	0	0	0	0	0	0	0	0	0	0	0	0	0
1-Nonanol*	fatty acid derivatives	1172	0	0	0	0	1756215	0	0	0	0	0	0	0	0	0	0	0	0	0	0	0	0	0	0	0	0	25000	0	0	0	0	0	0	0	0	0	0	0	0	0	0	0
unk_1175	unknowns	1175	0	0	0	0	0	0	0	0	0	0	0	0	0	0	0	0	0	0	0	0	0	0	0	0	0	0	0	0	0	0	0	0	0	0	0	1207239	0	0	0	0	0
unk_1175	unknowns	1175	0	0	0	0	0	0	0	0	0	0	0	0	0	0	0	0	0	0	800613	0	0	0	0	0	0	0	0	0	0	0	0	0	0	0	0	0	0	0	0	0	0
(Z)-Linalool oxide pyranoid*	terpenoids	1178	0	0	0	0	0	0	0	0	0	0	0	0	0	0	0	0	0	7944029	0	0	0	0	0	0	0	0	0	0	0	0	0	0	0	0	0	0	0	0	0	0	0
unk_1182	unknowns	1182	0	0	0	0	0	0	0	0	0	0	0	0	0	0	0	0	0	0	0	0	0	0	0	131621	0	0	0	0	0	0	0	0	0	0	0	0	0	0	0	0	0
unk_1184	unknowns	1184	0	0	0	0	0	0	0	0	0	0	0	0	0	0	0	0	0	0	0	0	0	0	0	0	0	0	0	0	0	0	0	0	0	0	0	396532	0	0	0	0	0
unk_1188	unknowns	1188	0	0	0	0	0	0	0	0	0	0	0	0	0	0	0	0	0	0	0	0	0	0	0	1356955	0	0	0	0	0	0	0	0	0	0	0	0	0	0	0	0	0
2,6-Dimethyl-3,7-octadiene-2,6-diol	terpenoids	1191	0	0	0	0	0	0	0	0	0	0	0	0	0	0	0	0	0	752185	0	0	0	0	0	0	0	0	0	0	0	0	0	0	0	0	0	0	0	0	0	0	0
unk_1193	unknowns	1193	0	0	0	0	0	0	0	0	0	0	0	0	0	0	0	0	0	0	0	0	0	0	0	243270	0	0	0	0	0	0	0	0	0	0	0	0	0	0	0	0	0
Dodecene isomer	fatty acid derivatives	1195	0	0	667668	0	0	0	0	0	0	0	0	0	0	0	0	0	0	0	0	0	0	0	0	0	0	0	0	0	0	0	0	0	0	0	0	0	0	0	0	0	0
unk_1196	unknowns	1196	0	0	0	0	0	1411587	0	0	0	0	0	0	0	0	0	0	0	0	0	0	0	0	0	0	0	0	0	0	0	0	0	0	0	0	0	0	0	0	0	0	0
(E)-Isocarveol	terpenoids	1197	0	0	0	0	0	0	0	0	0	0	0	0	0	0	0	0	0	0	0	0	0	0	0	553136	0	0	0	0	0	0	0	0	0	0	0	0	0	0	0	0	0
2,4-Dimethylbenzaldehyde	aromatics	1198	0	0	0	0	0	0	0	0	0	0	0	0	0	0	0	0	0	0	122661	0	0	0	0	0	0	0	0	0	0	0	0	0	0	0	0	0	0	0	0	0	0
Methyl salicylate*	aromatics	1204	837025	0	0	0	0	0	0	0	0	0	0	0	0	0	0	0	0	0	0	0	0	0	0	0	0	731200	0	3053520	0	0	0	0	0	0	2031640	0	0	0	0	0	0
(E,E)-2,6-Dimethyl-3,5,7-octatriene-2-ol	terpenoids	1209	0	0	0	0	0	0	0	0	0	0	0	0	0	0	0	0	0	0	0	0	0	0	0	0	0	0	0	0	0	0	0	0	0	0	0	2094851	0	0	0	0	0
unk_1211	unknowns	1211	0	0	0	0	0	0	0	0	0	0	0	0	0	0	0	0	0	0	0	0	0	0	0	47566305	0	0	0	0	0	0	0	0	0	0	0	0	0	0	0	0	0
unk_1214	unknowns	1214	0	0	0	0	0	0	0	0	0	0	0	0	0	0	0	0	0	0	0	0	0	0	0	2143552	0	0	0	0	0	0	0	0	0	0	0	0	0	0	0	0	0
unk_1216	unknowns	1216	0	0	0	0	0	0	0	0	0	0	0	0	0	0	0	0	0	0	0	0	0	0	0	0	0	0	0	0	0	0	0	0	0	0	0	160389	0	0	0	0	0
(E,E)-2,4-Nonadienal	fatty acid derivatives	1218	0	0	0	0	0	1595857	0	0	0	0	0	0	0	0	0	0	0	0	0	0	0	0	0	0	0	0	0	0	0	0	0	0	0	0	0	0	0	0	0	0	0
unk_1218	unknowns	1218	0	0	0	0	0	0	0	0	0	0	0	0	0	0	0	0	0	0	0	0	0	0	0	498094	0	0	0	0	0	0	0	0	0	0	0	0	0	0	0	0	0
Verbenone*	terpenoids	1224	0	0	0	0	0	0	0	0	0	0	0	0	0	0	0	0	0	0	426779	0	0	0	0	0	0	0	0	0	0	0	0	0	0	0	0	0	0	0	0	0	0
unk_1225	unknowns	1225	0	0	0	0	0	0	0	0	0	0	0	0	0	0	0	0	0	0	0	0	0	0	0	508821	0	0	0	0	0	0	0	0	0	0	0	0	0	0	0	0	0
(E)-Carveol	terpenoids	1228	0	0	0	0	0	0	0	0	0	0	0	0	0	0	0	0	0	0	0	0	0	0	0	3025037	0	0	0	0	0	0	0	0	0	0	0	0	0	0	0	0	0
2-Aminobenzaldehyde*	nitrogen-bearing components	1230	0	0	0	0	0	0	0	0	0	0	0	0	0	50000	0	0	0	0	0	0	0	0	0	0	0	3166697	2761810	0	0	0	0	0	0	0	0	0	0	0	0	0	0
unk_1230	unknowns	1230	0	0	0	0	0	0	0	0	0	0	0	0	0	0	0	0	0	0	0	0	0	0	0	6375592	0	0	0	0	0	0	0	0	0	0	0	0	0	0	0	0	0
Nerol*	terpenoids	1233	9562458	0	0	0	0	0	0	0	0	0	0	0	0	0	0	0	0	0	0	0	0	0	0	0	0	0	0	0	0	0	0	0	0	0	0	0	0	0	0	0	0
unk_1233	unknowns	1233	0	0	0	0	0	0	0	0	0	0	0	0	0	0	0	0	0	0	0	0	0	0	0	0	0	0	0	0	0	0	0	0	0	0	0	148699	0	0	0	0	0
(Z)-p-Mentha-1(7),8-dien-2-ol	terpenoids	1237	0	0	0	0	0	0	0	0	0	0	0	0	0	0	0	0	0	0	0	0	0	0	0	543526	0	0	0	0	0	0	0	0	0	0	0	0	0	0	0	0	0
unk_1240	unknowns	1240	0	0	0	0	0	0	0	0	0	0	0	0	0	0	0	0	0	0	0	0	0	0	0	630136	0	0	0	0	0	0	0	0	0	0	0	0	0	0	0	0	0
unk_1245	unknowns	1245	0	0	0	0	0	1111438	0	0	0	0	0	0	0	0	0	0	0	0	0	0	0	0	0	0	0	0	0	0	0	0	0	0	0	0	0	0	0	767450	0	0	0
Neral*	terpenoids	1246	853266	0	0	0	0	0	0	0	0	0	0	0	0	0	0	0	0	0	0	0	0	0	0	0	0	0	0	0	0	0	0	0	0	0	0	0	0	0	0	0	0
4-Oxononanal	fatty acid derivatives	1248	0	0	0	0	0	992379	0	0	0	0	0	0	0	0	0	0	0	0	0	0	0	0	0	0	0	0	0	0	0	0	0	0	0	0	0	0	0	0	0	0	0
unk_1248	unknowns	1248	0	0	0	0	0	0	0	0	0	0	0	0	0	0	0	0	0	0	0	0	0	0	0	1657789	0	0	0	0	0	0	0	0	0	0	0	0	0	0	0	0	0
Cuminaldehyde	aromatics	1253	0	0	0	0	0	0	0	0	0	0	0	0	0	0	0	0	0	0	0	0	0	0	0	463694	0	0	0	0	0	0	0	0	0	0	0	0	0	0	0	0	0
unk_1254	unknowns	1254	0	0	0	0	0	0	0	0	0	0	0	0	0	0	0	0	0	0	0	0	0	0	0	0	0	0	0	0	0	0	0	0	0	0	0	172256	0	0	0	0	0
Carvone*	terpenoids	1256	0	0	0	0	0	0	0	0	0	0	0	0	0	0	0	0	0	0	0	0	0	0	0	575996	0	0	0	0	0	0	0	0	0	0	0	0	0	0	0	0	0
Geraniol*	terpenoids	1257	1451012	0	0	0	0	0	0	0	0	0	0	1806287	0	0	194721	0	0	776257	0	0	0	0	0	0	0	0	0	0	0	0	0	0	0	0	0	0	0	0	0	0	0
unk_1259	unknowns	1259	0	0	0	0	0	0	0	0	0	0	0	0	0	0	0	0	0	0	0	0	0	0	0	0	0	0	744807	0	0	0	0	0	0	0	0	0	0	0	0	0	0
Thymoquinone	terpenoids	1260	0	0	0	0	0	0	0	0	0	0	0	0	0	0	0	0	0	0	0	0	0	0	0	288448	0	0	0	0	0	0	0	0	0	0	0	0	0	0	0	0	0
2-Phenylethyl acetate*	aromatics	1262	0	0	0	0	0	0	0	0	0	0	0	0	0	0	0	0	0	0	0	0	0	0	0	0	0	0	0	0	0	0	0	0	0	0	0	49132	0	0	0	0	0
Nonanoic acid*	fatty acid derivatives	1263	0	0	0	0	19681739	0	0	0	0	0	0	0	0	0	0	0	0	0	0	0	0	0	0	0	4275655	0	0	0	0	0	0	0	0	0	0	0	0	0	0	0	0
p-Anisaldehyde*	aromatics	1267	242000	0	0	0	0	0	0	0	0	0	0	0	0	0	0	0	0	0	0	0	0	0	0	0	0	0	0	0	0	0	0	0	0	0	0	0	0	0	0	0	0
Piperitone*	terpenoids	1268	0	0	0	0	0	0	0	0	0	0	0	0	0	0	0	0	0	0	0	0	0	0	0	262384	0	0	0	0	0	0	0	0	0	0	0	0	0	0	0	0	0
unk_1268	unknowns	1268	0	0	0	0	0	0	0	0	0	0	0	0	0	0	0	0	0	0	0	0	0	0	0	0	0	0	0	0	0	0	0	0	0	0	0	353333	0	0	0	0	0
1-Decanol*	fatty acid derivatives	1274	0	14649698	0	0	351000000	0	0	0	0	0	0	0	0	0	0	0	0	0	0	0	0	0	0	0	5286697	0	0	0	0	0	0	0	0	0	0	0	0	0	0	0	0
3,5-Dimethoxytoluene*	aromatics	1274	0	0	0	0	0	0	0	0	0	0	0	0	0	0	0	0	0	0	0	0	0	0	0	30461945	0	0	0	0	0	0	0	0	0	0	0	0	0	400000	0	0	0
Geranial*	terpenoids	1274	461204	0	0	0	0	0	0	0	0	0	0	0	0	0	0	0	0	0	0	0	0	0	0	0	0	0	0	0	0	0	0	0	0	0	0	0	0	0	0	0	0
unk_1275	unknowns	1275	0	0	0	0	0	0	0	0	0	0	0	0	0	0	0	0	0	0	0	0	0	0	0	119213	0	0	0	0	0	0	0	0	0	0	0	0	0	0	0	0	0
unk_1275	unknowns	1275	0	0	0	0	0	0	0	0	0	0	0	0	0	0	0	0	0	0	0	0	0	0	0	0	0	0	0	0	0	0	0	0	0	0	0	529089	0	0	0	0	0
unk_1281	unknowns	1281	0	0	0	0	0	0	0	0	0	0	0	0	0	0	0	0	0	0	0	0	0	0	0	0	0	1071765	0	0	0	0	0	0	0	0	0	0	0	1222910	0	0	0
unk_1283	unknowns	1283	238431	0	0	0	0	0	0	0	0	0	0	0	0	0	0	0	0	0	0	0	0	0	0	0	0	0	0	0	0	0	0	0	0	0	0	0	0	0	0	0	0
Isopiperitenone	terpenoids	1285	0	0	0	0	0	0	0	0	0	0	0	0	0	0	0	0	0	0	0	0	0	0	0	2802006	0	0	0	0	0	0	0	0	0	0	0	0	0	0	0	0	0
unk_1285	unknowns	1285	0	0	0	0	0	1628836	0	0	0	0	0	0	0	0	0	0	0	0	0	0	0	0	0	0	0	0	0	0	0	0	0	0	0	0	0	0	0	0	0	0	0
Tridecene isomer	fatty acid derivatives	1286	0	0	0	0	0	838420	3207789	0	0	0	0	0	0	0	0	0	0	0	0	0	0	0	0	0	0	0	0	0	0	0	0	0	0	0	0	0	0	0	0	0	0
Tridecadiene isomer 1	fatty acid derivatives	1288	0	0	0	0	0	2705569	9756227	0	0	0	0	0	0	0	0	0	0	0	0	0	0	0	0	0	0	0	0	0	0	0	0	0	0	0	0	0	0	0	0	0	0
unk_1288	unknowns	1288	0	0	0	0	0	0	0	0	0	0	0	0	0	0	0	0	0	0	0	0	0	0	0	115282	0	0	0	0	0	0	0	0	0	0	0	0	0	0	0	0	0
unk _1292	unknowns	1292	0	0	0	0	0	0	0	0	0	0	0	0	0	0	0	711907	0	0	0	0	0	0	0	0	0	0	0	0	0	0	0	0	0	0	0	0	0	0	0	0	0
Tridecene isomer 2	fatty acid derivatives	1293	0	0	5940941	0	0	53382811	181000000	0	0	0	0	0	0	0	0	0	0	0	0	0	0	0	0	0	0	0	0	0	0	0	0	0	0	0	0	0	0	0	0	0	0
unk_1294	unknowns	1294	0	0	0	0	0	0	0	0	0	0	0	0	0	0	0	0	0	0	0	0	0	0	0	458244	0	0	0	0	0	0	0	0	0	0	0	0	0	0	0	0	0
Anethol*	aromatics	1296	0	0	0	0	0	0	0	0	0	0	0	0	0	0	0	1725627	0	0	0	0	0	0	0	0	0	0	0	0	0	0	0	0	0	0	0	0	0	0	0	0	0
Tridecane*	fatty acid derivatives	1300	0	0	0	0	0	24685350	2500000000	0	21351536	0	150000000	0	0	0	0	0	0	0	0	0	0	0	0	0	0	0	0	0	0	0	0	0	0	0	0	0	0	0	0	0	0
unk_1300	unknowns	1300	0	0	0	0	0	0	0	0	0	0	0	0	0	0	0	0	0	0	0	0	0	0	0	1586008	0	0	0	0	0	0	0	0	0	0	0	0	0	0	0	0	0
unk_1301	unknowns	1301	0	0	0	0	0	0	0	0	0	0	0	0	0	0	0	0	0	0	0	2617793	0	0	0	0	0	0	0	0	0	0	0	0	0	0	0	0	0	0	0	0	0
Indole*	nitrogen-bearing components	1304	0	0	0	0	0	0	0	0	0	0	0	0	0	0	0	0	0	0	0	0	0	0	0	0	0	111000000	21733526	0	0	0	0	0	0	0	0	0	0	0	0	0	0
unk_1305	unknowns	1305	430067	0	0	0	0	0	0	0	0	0	0	0	0	0	0	0	0	0	0	0	0	0	0	0	0	0	0	0	0	0	0	0	0	0	0	0	0	0	0	0	0
Carvacrol*	terpenoids	1306	0	0	0	0	0	0	0	0	0	0	0	0	0	0	0	0	0	0	0	0	0	0	0	2299733	0	0	0	0	0	0	0	0	0	0	0	0	0	0	0	0	0
unk_1312	unknowns	1312	0	0	0	0	0	0	0	0	0	0	0	0	0	0	0	1051684	0	0	0	0	0	0	0	0	0	0	0	0	0	0	0	0	0	0	0	0	0	0	0	0	0
unk_1316	unknowns	1316	0	0	0	0	0	0	0	0	0	0	0	0	0	0	0	1814328	0	0	0	0	0	0	0	0	0	0	0	0	0	0	0	0	0	0	0	0	0	0	0	0	0
(E,E)-2,4-Decadienal	fatty acid derivatives	1321	0	0	0	0	0	712387	0	0	0	0	0	0	0	0	0	0	0	0	0	0	0	0	0	0	0	0	0	0	0	0	0	0	0	0	0	0	0	0	0	0	0
unk_1324	unknowns	1324	0	0	0	0	300000	0	0	0	0	0	0	0	0	0	0	0	0	0	0	0	0	0	0	0	0	0	0	0	0	0	0	0	0	0	0	0	0	0	0	0	0
unk_1326	unknowns	1326	0	0	0	0	0	0	0	0	0	0	0	0	0	0	0	0	0	0	0	0	0	0	0	0	0	0	1234001	0	0	0	0	0	0	0	0	0	0	0	0	0	0
unk_1328	unknowns	1328	0	0	0	0	0	517228	0	0	0	0	0	0	0	0	0	0	0	0	0	0	0	0	0	0	0	0	0	0	0	0	0	0	0	0	0	0	0	0	0	0	0
Methyl 2-hydroxy-4/5/or 6-methylbenzoate	aromatics	1331	0	19012661	0	33586454	0	0	0	0	0	0	0	0	0	0	0	0	0	0	0	0	0	0	0	0	87252459	0	0	0	0	0	0	0	0	0	0	0	0	0	0	0	0
unk_1331	unknowns	1331	0	0	0	0	5270969	0	0	0	0	0	0	0	0	0	0	0	0	0	0	0	0	0	0	0	0	0	0	0	0	0	0	0	0	0	0	0	0	0	0	0	0
unk_1339	unknowns	1339	0	0	0	0	0	0	0	0	0	0	0	0	0	0	0	0	0	0	0	0	0	0	0	2133443	0	0	0	0	0	0	0	0	0	0	0	0	0	0	0	0	0
unk_1343	unknowns	1343	0	0	0	0	0	0	0	0	0	0	0	0	0	0	0	0	0	0	0	0	0	0	0	753724	0	0	0	0	0	0	0	0	0	0	0	0	0	0	0	0	0
unk_1352	unknowns	1352	0	0	0	0	0	0	0	0	0	0	0	0	0	0	0	0	0	0	0	0	0	0	0	754662	0	0	0	0	0	0	0	0	0	0	0	0	0	0	0	0	0
unk_1354	unknowns	1354	149381	0	0	0	0	0	0	0	0	0	0	0	0	0	0	0	0	0	0	0	0	0	0	0	0	0	0	0	0	0	0	0	0	0	0	0	0	0	0	0	0
Methyl anthranilate*	nitrogen-bearing components	1356	0	0	0	0	0	0	0	0	0	0	0	0	0	0	0	0	0	0	0	0	0	0	0	0	0	5963682	3341135	0	0	0	0	0	0	0	0	0	0	0	0	0	0
unk_1358	unknowns	1358	0	0	0	0	0	0	0	0	0	0	0	0	0	0	0	0	0	0	0	0	0	0	0	321078	0	0	0	0	0	0	0	0	0	0	0	0	0	0	0	0	0
Decanoic acid*	fatty acid derivatives	1360	0	0	0	0	9698217	0	0	0	0	0	0	0	0	0	0	0	0	0	0	0	0	0	0	0	5151288	3723881	0	0	0	0	0	0	0	0	0	0	0	0	0	0	0
unk_1360	unknowns	1360	0	0	0	0	0	0	0	0	0	0	0	0	0	0	0	0	0	0	0	0	0	0	0	1000023	0	0	0	0	0	0	0	0	0	0	0	0	0	0	0	0	0
unk_1362	unknowns	1362	142523	0	0	0	0	0	0	0	0	0	0	0	0	0	0	0	0	0	0	0	0	0	0	0	0	0	0	0	0	0	0	0	0	0	0	0	0	0	0	0	0
Neryl acetate*	terpenoids	1364	1060726	0	0	0	0	0	0	0	0	0	0	0	0	0	0	0	0	0	0	0	0	0	0	0	0	0	0	0	0	0	0	0	0	0	0	0	0	0	0	0	0
α-Cubebene	terpenoids	1365	0	0	0	0	0	0	0	0	0	0	0	0	0	0	0	0	0	0	0	0	0	0	0	688252	0	0	0	0	0	0	0	0	0	0	0	0	0	0	0	0	0
unk_1367	unknowns	1367	0	0	0	0	0	0	0	0	0	0	0	0	0	0	0	0	0	0	0	0	0	0	0	0	0	0	0	0	0	0	425505	0	0	0	0	0	0	0	0	0	0
unk_1371	unknowns	1371	0	0	0	0	0	0	0	0	0	0	0	0	0	0	0	0	0	0	0	0	0	0	0	0	0	0	0	0	0	0	0	0	0	0	0	4894947	0	0	0	0	0
unk_1376	unknowns	1376	0	0	0	0	0	720190	0	0	0	0	0	0	0	0	0	0	0	0	0	4312724	0	0	0	0	0	654551	0	0	0	0	0	0	0	1896974	0	0	0	992192	0	0	0
unk_1379	unknowns	1379	0	0	0	0	0	0	0	0	0	0	0	0	0	0	0	0	0	0	0	0	0	0	0	0	0	0	0	0	0	0	0	0	0	0	0	0	247291	0	0	240397	0
unk_1380	unknowns	1380	0	0	0	0	0	0	0	0	0	0	0	0	0	0	0	0	0	0	0	0	0	0	0	0	0	0	0	0	0	0	0	0	0	0	0	15451985	0	0	0	0	0
unk_1382	unknowns	1382	0	0	0	0	0	0	0	0	0	0	0	0	0	0	0	0	0	0	0	0	0	0	0	0	0	0	0	0	0	0	112120	0	0	0	0	0	0	0	0	0	0
Geranyl acetate*	terpenoids	1383	2552070	0	0	0	0	0	0	0	0	0	0	0	0	0	0	0	0	1847507	0	0	0	0	0	0	0	0	0	0	0	0	0	0	0	0	0	0	0	0	0	0	0
Tetradecadiene isomer	fatty acid derivatives	1383	0	0	0	0	0	4409402	0	0	0	0	0	0	0	0	0	0	0	0	0	0	0	0	0	0	0	0	0	0	0	0	0	0	0	0	0	0	0	0	0	0	0
Tetradecene isomer 1	fatty acid derivatives	1385	0	0	0	0	0	969949	0	0	0	0	0	0	0	0	0	0	0	0	0	0	554412	0	0	0	0	0	0	0	0	0	0	0	0	0	0	0	0	0	0	0	0
unk_1385	unknowns	1385	0	0	0	0	0	0	0	393098	0	0	0	0	0	0	0	0	0	0	0	0	0	0	0	0	0	0	0	0	0	0	0	0	0	0	0	0	0	0	0	0	0
Tetradecene isomer 2	fatty acid derivatives	1388	0	0	0	0	0	3701728	0	0	0	0	0	0	0	0	0	0	0	0	0	0	281571	0	0	0	0	0	0	0	0	0	0	0	0	0	0	0	0	0	0	0	0
unk_1391	unknowns	1391	0	0	0	0	0	0	0	0	0	0	0	0	0	0	0	0	0	0	0	0	0	0	0	0	0	0	0	0	0	0	276732	0	0	0	0	0	0	0	0	0	0
unk_1392	unknowns	1392	0	0	0	926542	0	0	0	0	0	0	0	0	0	0	0	0	0	0	0	0	0	0	0	0	0	0	0	0	0	0	0	0	0	0	0	0	0	0	0	0	0
unk_1394	unknowns	1394	0	0	0	0	0	0	0	0	0	0	0	0	0	0	0	0	0	0	0	0	0	0	0	0	21054610	0	0	0	0	0	0	0	0	0	0	0	0	0	0	0	0
Ethyl decanoate*	fatty acid derivatives	1395	0	0	0	0	0	0	0	2030240	0	0	0	0	0	0	0	0	0	0	0	0	0	0	0	0	0	0	0	0	0	0	0	0	0	0	0	0	0	0	0	0	0
α-Copaene*	terpenoids	1395	218393	0	0	0	0	0	0	0	0	0	0	0	0	0	0	0	0	0	0	0	0	0	0	3604452	0	0	0	0	0	0	0	0	0	0	0	0	0	0	0	0	0
unk_1396	unknowns	1396	0	0	0	0	0	0	0	0	0	0	0	0	0	0	0	0	0	0	0	0	0	0	0	0	0	0	0	0	0	0	0	0	0	0	0	728315	0	0	0	0	0
unk_1398	unknowns	1398	0	1359344	0	0	0	0	0	0	0	0	0	0	0	0	0	0	0	0	0	0	0	0	0	1508628	0	0	0	0	0	0	637625	0	0	0	0	0	0	0	0	0	0
Tetradecane*	fatty acid derivatives	1400	0	0	0	0	0	10060645	0	0	0	0	0	0	0	0	0	0	0	0	0	0	0	0	0	0	0	0	0	0	0	0	0	0	0	0	0	0	0	0	0	0	0
Benzyl isovalerate	aromatics	1404	0	0	0	0	0	0	0	0	0	0	0	0	0	0	0	0	0	0	0	0	0	0	0	0	0	0	0	0	0	0	0	0	0	0	0	0	0	0	0	469645	0
unk_1404	unknowns	1404	0	0	0	0	0	0	0	0	0	0	0	0	0	0	0	0	0	0	0	0	0	0	0	1649175	0	0	0	0	0	0	0	0	0	0	0	0	0	0	0	0	0
unk_1404	unknowns	1404	0	0	0	0	0	0	0	0	0	0	0	0	0	0	0	0	0	0	523263	0	0	0	0	0	0	0	0	0	0	0	0	0	0	0	0	0	0	0	0	0	0
unk_1406	unknowns	1406	0	0	0	0	0	0	0	0	0	0	0	0	0	0	0	0	0	0	0	0	3730494	0	0	0	0	0	0	0	0	0	0	0	0	0	0	0	0	0	0	0	0
ß-Bourbonene*	terpenoids	1407	0	0	0	0	0	0	0	0	0	0	0	0	0	0	0	0	0	0	0	0	0	0	0	0	0	0	0	0	0	0	0	0	0	0	1123601	0	0	0	0	0	0
Decyl acetate*	fatty acid derivatives	1408	411710	0	0	0	0	0	0	0	0	0	0	0	0	0	0	0	0	0	0	0	0	0	0	0	0	0	0	0	0	0	0	0	0	0	0	0	0	0	0	0	0
ß-Elemene	terpenoids	1408	0	0	0	0	0	0	0	0	0	0	0	0	0	0	0	0	0	0	0	0	0	0	0	3089391	0	0	0	0	0	0	0	0	0	0	0	0	0	0	0	0	0
unk_1408	unknowns	1408	0	0	0	0	0	0	0	0	0	0	0	0	0	0	0	0	0	0	0	0	0	0	0	0	0	0	0	0	0	0	0	0	0	0	0	751517	0	0	0	0	0
Dodecanal*	fatty acid derivatives	1411	0	0	0	0	1712735	0	0	0	0	0	0	0	0	0	0	0	0	0	0	0	0	0	0	0	0	0	0	0	0	0	0	0	0	0	0	0	0	1820860	0	0	0
unk_1411	unknowns	1411	0	0	0	0	0	0	0	0	0	0	0	0	0	0	0	0	0	0	0	0	0	0	0	2076863	0	0	0	0	0	0	0	0	0	0	0	0	0	0	0	0	0
3,4,5-Trimethoxytoluene	aromatics	1418	0	0	0	0	0	0	0	0	0	0	0	0	0	0	0	0	0	0	0	0	0	0	0	200806	0	0	0	0	0	0	0	0	0	0	0	0	0	0	0	0	0
N-Formyl-2-aminobenzaldehyde	nitrogen-bearing components	1421	0	0	0	0	0	0	0	0	0	0	0	0	0	2010545	0	0	0	0	0	0	0	0	0	0	0	14456722	24606670	0	0	0	0	0	0	0	0	0	0	0	0	0	0
unk_1422	unknowns	1422	0	0	0	0	0	0	0	0	0	0	0	0	0	0	0	0	0	0	0	0	0	0	0	3748995	0	0	0	0	0	0	0	0	0	0	0	0	0	0	0	0	0
unk_1428	unknowns	1428	0	0	0	0	0	0	0	0	0	0	0	0	0	0	0	0	0	0	0	0	0	0	0	878204	0	0	0	0	0	0	0	0	0	0	0	0	0	0	0	0	0
unk_1428	unknowns	1428	135808	0	0	0	0	0	0	0	0	0	0	0	0	0	0	0	0	0	0	0	0	0	0	0	0	0	0	0	0	0	0	0	0	0	0	2014765	0	0	0	0	0
(E)-α-Bergamotene	terpenoids	1429	0	0	0	0	0	0	0	0	0	0	0	0	0	0	0	0	0	0	0	0	0	0	0	0	0	596918	0	0	0	0	331694	0	0	0	0	0	0	0	0	0	0
unk_1430	unknowns	1430	0	0	0	0	0	0	0	0	0	0	0	0	0	0	0	0	0	0	0	0	0	0	0	517338	0	665527	0	0	0	0	0	0	0	0	0	0	0	0	0	0	0
unk_1431	unknowns	1431	0	0	0	0	0	0	0	0	0	0	0	0	0	0	0	0	0	0	0	0	0	0	0	0	0	0	0	0	0	0	0	4715717	0	0	0	0	0	0	0	0	0
unk_1434	unknowns	1434	0	0	0	0	0	0	0	0	0	0	0	0	0	0	0	0	0	0	0	0	0	0	0	0	0	0	0	0	0	0	0	0	0	0	0	814309	0	0	0	0	0
unk_1438	unknowns	1438	0	0	0	0	0	0	0	0	0	0	0	0	0	0	0	0	0	0	0	0	0	0	0	0	0	0	0	0	0	0	0	0	0	0	0	0	0	0	885096	0	0
unk_1439	unknowns	1439	0	0	0	0	0	0	0	0	0	0	0	0	0	0	0	0	0	0	0	0	0	0	0	835940	0	0	0	0	0	0	0	0	0	0	0	0	0	0	0	0	0
unk_1440	unknowns	1440	0	0	0	0	0	0	0	0	0	0	0	0	0	0	0	0	0	0	0	0	0	0	0	1079016	0	0	0	0	0	0	2371892	0	0	0	0	0	0	0	0	0	0
(E)-β-Caryophyllene	terpenoids	1444	0	0	0	0	0	0	0	0	0	0	0	0	0	0	0	0	0	0	0	0	0	0	16001579	5351676	0	0	2783967	0	1042838	5097493	404140	77813125	0	0	2867604	3367457	0	0	0	0	0
unk_1444	unknowns	1444	0	0	0	0	0	0	0	0	0	0	0	0	0	0	0	0	0	0	0	0	0	0	0	0	0	0	0	957973	0	0	0	0	0	0	0	0	0	0	0	0	0
unk_1450	unknowns	1450	0	0	0	0	0	0	0	0	0	0	0	0	0	0	0	0	0	0	0	0	0	0	0	0	0	569043	2527534	0	0	0	4540961	5156444	0	4700761	0	0	435449	0	0	0	0
γ-Elemene	terpenoids	1451	0	0	0	0	0	0	0	0	0	0	0	0	0	0	0	0	0	0	0	0	0	0	0	15011419	0	0	0	0	0	0	0	0	0	0	0	0	0	0	0	0	0
unk_1452	unknowns	1452	0	0	0	0	13144223	0	0	0	0	0	0	0	0	0	0	0	0	0	0	0	0	0	0	0	0	0	0	0	0	0	0	0	0	0	0	0	0	0	0	0	0
unk_1458	unknowns	1458	0	0	0	0	0	0	0	0	0	0	0	0	0	0	0	0	0	0	0	0	0	0	0	0	0	0	0	0	0	0	1270101	0	0	0	0	0	0	0	0	0	0
α-Guaiene	terpenoids	1458	0	0	0	0	0	0	0	0	0	0	0	0	0	0	0	0	0	0	0	0	0	0	0	2803069	0	0	0	0	0	0	0	0	0	0	0	0	0	0	0	0	0
(E)-β-Farnesene*	terpenoids	1461	0	0	0	0	0	0	0	0	0	0	0	0	0	0	0	0	0	0	0	0	0	0	0	0	0	0	12961782	0	0	0	370543	0	0	0	0	0	0	0	814250	0	0
unk_1461	unknowns	1461	0	0	0	0	0	2893910	0	0	0	0	0	0	0	0	0	0	0	0	0	0	0	0	0	0	0	0	0	0	0	0	0	0	0	0	0	0	0	0	0	0	0
unk_1463	unknowns	1463	0	0	0	0	0	2921012	0	0	0	0	0	0	0	0	0	0	0	0	0	0	0	0	0	0	0	0	0	0	0	0	0	0	0	0	0	0	0	0	0	0	0
unk_1464	unknowns	1464	0	0	0	0	0	0	0	0	0	0	0	0	0	0	0	0	0	0	0	0	0	0	0	0	0	0	0	0	0	0	0	1438038	0	0	0	0	0	0	0	0	0
unk_1469	unknowns	1469	0	2619811	0	0	113000000	0	0	0	0	0	0	0	0	0	0	0	0	0	0	0	0	0	0	0	0	0	0	0	0	0	0	0	0	0	0	0	0	0	0	0	0
9-epi-(E)-Caryophyllene	terpenoids	1472	0	0	0	0	0	0	0	0	0	0	0	0	0	0	0	0	0	0	0	0	0	0	0	0	0	0	0	0	0	0	0	0	0	0	1503699	0	0	0	0	0	0
unk_1473	unknowns	1473	0	0	0	0	8416181	0	0	0	0	0	0	0	0	0	0	0	0	0	0	0	0	0	0	0	0	0	0	0	0	0	0	0	0	0	0	0	0	0	0	0	0
1-Dodecanol*	fatty acid derivatives	1476	0	0	0	0	7147310	0	0	0	0	0	0	0	0	0	0	0	0	0	0	0	0	0	0	0	0	0	0	0	0	0	0	0	0	0	0	0	0	0	0	0	0
unk_1478	unknowns	1478	0	0	0	0	0	0	0	0	0	0	0	0	0	0	0	0	0	0	0	0	0	0	0	0	0	0	0	0	0	0	563303	0	0	0	0	0	0	0	0	0	0
Pentadecadiene isomer	fatty acid derivatives	1479	0	0	0	0	0	400000000	2545391	0	0	0	0	0	0	0	0	0	0	0	0	0	0	0	0	0	0	0	0	0	0	0	0	0	0	0	0	0	0	0	0	0	0
α-Caryophyllene*	terpenoids	1479	0	0	0	0	0	0	0	0	0	0	0	0	0	0	0	0	0	0	0	0	0	0	0	51227219	0	0	6320940	0	0	0	0	15852279	0	0	0	1224100	0	0	0	0	0
Pentadecene isomer 1	fatty acid derivatives	1484	0	0	0	0	0	0	23315519	0	0	0	0	0	0	0	0	0	0	0	0	0	50869334	0	0	0	0	0	0	0	0	0	0	0	0	0	0	0	0	0	0	0	0
Pentadecene isomer 2	fatty acid derivatives	1490	0	0	0	0	0	840732	0	0	0	0	0	0	0	0	0	0	0	0	0	0	1116964	0	0	0	0	0	0	0	0	0	0	0	0	0	0	0	0	0	0	0	0
unk_1491	unknowns	1491	0	0	0	0	0	90202	0	0	0	0	0	0	0	0	0	0	0	0	0	0	0	0	0	0	0	0	0	0	0	0	0	0	0	0	0	0	0	0	0	0	0
unk_1492	unknowns	1492	0	0	0	0	0	0	0	0	0	0	0	0	0	0	0	0	0	0	0	0	0	0	0	0	0	0	0	0	0	0	588990	0	0	0	0	0	0	0	0	0	0
Pentadecene isomer 3	fatty acid derivatives	1493	0	0	0	0	0	509834	0	0	0	0	0	0	0	0	0	0	0	0	0	0	0	0	0	0	0	0	0	0	0	0	0	0	0	0	0	0	0	0	0	0	0
(Z,E)-α-Farnesene	terpenoids	1494	0	0	0	0	0	0	0	0	0	0	0	0	0	0	0	0	0	0	0	0	0	0	0	0	0	0	0	0	0	0	0	0	0	0	0	0	0	0	427425	0	0
Ethyl undecanoate	fatty acid derivatives	1494	0	0	0	0	0	0	0	331464	0	0	0	0	0	0	0	0	0	0	0	0	0	0	0	0	0	0	0	0	0	0	0	0	0	0	0	0	0	0	0	0	0
unk_1496	unknowns	1496	0	0	0	0	0	0	0	0	0	0	0	0	0	0	0	0	0	0	0	0	0	0	0	50000	0	0	0	736058	0	920054	0	0	0	0	0	0	0	0	0	0	0
2-Tridecanone*	fatty acid derivatives	1499	0	0	0	0	0	0	12277275	0	0	0	0	0	0	0	0	0	0	0	0	0	0	0	0	0	0	0	0	0	0	0	0	0	0	0	0	0	0	0	0	0	0
Pentadecane*	fatty acid derivatives	1500	0	0	0	0	0	67679842	51395575	0	0	0	0	0	0	0	0	0	0	0	0	0	15555284	0	0	0	0	0	11218335	0	0	0	0	0	0	0	0	0	0	0	0	0	0
unk _1500	unknowns	1500	0	0	0	0	0	0	0	0	0	0	0	0	0	0	0	0	0	0	0	0	0	0	0	0	0	0	0	0	0	0	0	0	0	0	5512156	0	0	0	0	0	0
unk_1502	unknowns	1502	0	0	0	0	0	0	0	0	0	0	0	0	0	0	0	0	0	0	0	0	0	0	0	0	0	0	0	0	0	0	237362	0	0	0	0	0	0	0	0	0	0
2-Tetradecanol	fatty acid derivatives	1504	0	0	0	0	0	0	746173	0	0	0	0	0	0	0	0	0	0	0	0	0	0	0	0	0	0	0	0	0	0	0	0	0	0	0	0	0	0	0	0	0	0
Germacrene D*	terpenoids	1505	0	0	0	0	0	0	0	0	0	0	0	0	1288403	0	0	0	0	0	0	0	0	0	0	691660	0	0	0	0	0	0	0	0	0	0	0	0	0	0	0	0	0
unk_1507	unknowns	1507	0	0	0	0	0	0	0	0	0	0	0	0	0	0	0	0	0	0	0	0	0	157050	0	0	0	0	0	5911479	0	0	0	0	0	0	0	0	0	0	0	0	0
Undecyl acetate	fatty acid derivatives	1508	156074	0	0	0	0	0	0	0	0	0	0	0	0	0	0	0	0	0	0	0	0	0	0	0	0	0	0	0	0	0	0	0	0	0	0	0	0	0	0	0	0
α-Selinene*	terpenoids	1509	0	0	0	0	0	0	0	0	0	0	0	0	0	0	0	0	0	0	0	0	0	0	0	0	0	0	0	0	0	0	0	0	0	0	0	0	0	0	535872	0	2704022
(E,E)-α-Farnesene*	terpenoids	1512	0	0	0	0	0	0	0	0	0	0	0	0	0	0	0	0	0	0	0	0	0	0	12839456	0	0	0	0	4223937	0	5486429	885288	0	0	0	0	772192	98614	0	2373738	0	0
β-Selinene*	terpenoids	1513	0	0	0	0	0	0	0	0	0	0	0	0	0	0	0	0	0	0	0	0	0	0	0	1269067	0	0	0	0	0	0	0	0	0	0	0	0	0	0	0	0	1668809
unk_1516	unknowns	1516	0	0	0	0	0	0	0	0	0	0	0	0	0	0	0	0	0	0	0	0	0	0	0	0	0	0	0	0	0	0	0	0	0	0	5797887	0	0	0	0	0	0
unk_1517	unknowns	1517	0	0	0	0	0	0	0	0	0	0	0	0	0	0	0	0	0	0	0	0	0	0	0	0	0	0	0	265013	0	0	0	0	0	0	0	0	0	0	0	0	0
Valencene	terpenoids	1519	0	0	0	0	0	0	0	0	0	0	0	0	0	0	0	0	0	0	0	0	0	0	0	0	0	0	0	0	0	0	0	0	0	0	0	0	0	0	0	0	1246047
β-Bisabolene*	terpenoids	1520	0	0	0	0	0	0	0	0	0	0	0	0	0	0	0	0	0	0	0	0	0	0	0	0	0	1040455	2124756	0	0	0	135108	0	0	0	0	0	0	0	0	0	0
unk_1522	unknowns	1522	0	0	0	0	0	0	0	0	0	0	0	0	0	0	0	0	0	0	0	0	0	0	0	0	0	0	0	324253	0	0	0	0	0	0	2054960	0	0	0	0	0	869978
unk_1522	unknowns	1522	0	0	0	0	0	0	1047671	0	0	0	0	0	0	0	0	0	0	0	0	0	0	0	0	0	0	0	0	0	0	0	0	0	0	0	0	0	0	0	0	0	0
unk_1526	unknowns	1526	0	0	0	0	0	0	0	0	0	0	0	0	0	0	0	0	0	0	0	0	0	0	0	0	0	0	0	0	0	0	0	0	0	0	0	224087	0	0	0	0	0
unk_1526	unknowns	1526	0	0	0	0	997205	0	0	0	0	0	0	0	0	0	0	0	0	0	0	0	0	0	0	0	0	0	0	0	0	0	0	0	0	0	0	0	0	0	0	0	0
unk_1528	unknowns	1528	0	0	0	0	0	0	0	0	0	0	0	0	0	0	0	0	0	0	0	0	0	0	0	6277920	0	0	2470861	0	0	0	0	0	0	0	0	0	0	0	0	0	200871
unk_1528	unknowns	1528	0	0	0	0	0	0	0	0	0	0	0	0	0	0	0	0	0	0	0	0	0	0	0	337274	0	0	0	0	0	0	0	0	0	0	0	0	0	0	0	0	0
unk_1528	unknowns	1528	0	0	0	0	0	0	0	0	0	0	0	0	0	0	0	0	0	0	0	0	0	0	0	0	0	0	0	0	0	0	0	0	0	0	912871	0	0	0	0	0	0
Methyl vanillate	aromatics	1530	0	0	0	0	0	8512099	0	0	0	0	0	0	0	0	0	0	0	0	0	0	0	0	0	0	0	0	0	0	0	0	0	0	0	0	0	0	0	0	0	0	0
Pentadecyne isomer	fatty acid derivatives	1531	0	0	0	0	0	0	0	0	0	0	0	0	0	0	0	0	0	0	0	0	79520	0	0	0	0	0	0	0	0	0	0	0	0	0	0	0	0	0	0	0	0
unk_1532	unknowns	1532	0	0	0	0	0	0	0	0	0	0	0	0	0	0	0	0	0	0	0	0	0	45443	0	0	0	0	0	0	0	0	0	0	0	0	0	0	0	0	0	0	0
unk_1538	unknowns	1538	0	0	0	0	0	0	0	0	0	0	0	0	0	0	0	0	0	0	0	0	0	0	0	0	0	0	1736728	0	0	0	140714	0	0	0	0	0	0	0	0	0	0
δ-Cadinene	terpenoids	1543	0	0	0	0	0	0	0	0	0	0	0	0	0	0	0	0	0	0	0	0	0	0	0	1176649	0	0	0	0	0	0	0	0	0	0	0	0	0	0	0	0	0
unk_1545	unknowns	1545	0	0	0	0	0	0	0	0	0	0	0	0	0	0	0	0	0	0	0	0	0	34036	0	0	0	0	0	3335965	0	0	0	0	0	0	0	0	0	0	0	0	507010
unk_1558	unknowns	1558	0	0	0	0	0	0	0	0	0	0	0	0	0	0	0	0	0	0	0	0	102670	0	0	0	0	0	0	0	0	0	0	0	0	0	0	0	0	0	0	0	0
β-Calacorene	terpenoids	1568	0	0	0	0	0	0	0	0	0	0	0	0	0	0	0	0	0	0	0	0	0	0	0	203874	0	0	0	0	0	0	0	0	0	0	0	0	0	0	0	0	0
unk_1569	unknowns	1569	0	0	0	0	0	0	0	0	0	0	0	0	0	0	0	167343	0	0	0	0	0	0	0	0	0	0	0	0	0	0	0	0	0	0	0	0	0	0	0	0	0
unk_1570	unknowns	1570	0	0	0	0	0	0	39824971	0	0	0	0	1980536	0	0	0	0	0	0	0	0	0	0	0	0	0	0	0	0	0	0	0	0	0	0	0	0	0	0	0	0	0
(E)-Nerolidol*	terpenoids	1571	0	0	0	0	0	0	0	0	0	0	0	0	0	0	0	0	0	0	0	0	0	0	2028158	0	0	0	1647690	0	0	823187	0	0	0	0	0	0	0	0	0	0	0
Methylpentadecane isomer	fatty acid derivatives	1572	0	0	0	0	0	0	0	0	0	0	0	0	0	0	0	0	0	0	0	0	256769	0	0	0	0	0	0	0	0	0	0	0	0	0	0	0	0	0	0	0	0
unk_1577	unknowns	1577	0	0	0	0	0	0	0	0	0	0	0	0	0	0	0	0	0	0	0	0	0	0	9133528	392530	0	0	0	0	0	1436087	0	0	0	0	0	0	0	0	288112	0	0
Hexadecene isomer	fatty acid derivatives	1582	0	0	0	0	0	0	0	0	0	0	0	0	0	0	0	0	0	0	0	0	736325	0	0	0	0	0	0	0	0	0	0	0	0	0	0	0	0	0	0	0	0
Ethyl dodecanoate*	fatty acid derivatives	1594	0	0	0	0	0	0	0	5760562	0	0	0	0	0	0	0	0	0	0	0	0	0	0	0	0	0	0	0	0	0	0	0	0	0	0	0	0	0	0	0	0	0
Dodecyl acetate*	fatty acid derivatives	1608	65901436	0	0	0	0	0	0	0	0	0	0	0	0	0	0	0	0	0	0	0	0	0	0	0	0	0	0	0	0	0	0	0	0	0	0	0	0	0	0	0	0
unk_1609	unknowns	1609	0	0	0	0	0	0	0	0	0	0	0	0	0	0	0	0	0	0	0	0	0	0	0	0	0	0	0	0	0	0	0	2667784	0	0	0	0	0	0	0	0	0
unk_1610	unknowns	1610	0	0	0	0	0	1161502	0	0	0	0	0	0	0	0	0	0	0	0	0	0	0	0	0	0	0	0	0	0	0	0	0	0	0	0	0	0	0	0	0	0	0
unk_1612	unknowns	1612	0	0	0	0	0	0	0	0	0	0	0	0	0	0	0	0	0	0	0	0	0	0	0	0	0	0	0	0	0	0	0	1209766	0	0	0	0	0	0	0	0	0
Caryophyllene oxide*	terpenoids	1616	0	0	0	0	0	0	0	0	0	0	0	0	0	0	0	0	0	0	0	0	0	0	6786386	0	0	0	0	0	0	0	0	14505945	0	0	0	0	0	0	0	0	0
unk_1617	unknowns	1617	0	0	0	0	0	1495959	0	0	0	0	0	0	0	0	0	0	0	0	0	0	0	0	0	0	0	0	0	0	0	0	0	0	0	0	0	0	0	0	0	0	0
unk_1620	unknowns	1620	0	0	0	0	0	3307137	0	0	0	0	0	0	0	0	0	0	0	0	0	0	0	0	0	0	0	0	0	0	0	0	0	0	0	0	0	0	0	0	0	0	0
unk_1631	unknowns	1631	0	0	0	0	0	0	0	0	0	0	0	0	0	0	0	0	0	0	0	0	0	0	0	0	0	0	0	0	0	0	0	318392	0	0	0	0	0	0	0	0	0
unk_1639	unknowns	1639	0	0	0	0	0	5271354	0	0	0	0	0	0	0	0	0	0	0	0	0	0	0	0	0	0	0	0	0	0	0	0	0	0	0	0	0	0	0	0	0	0	0
unk_1639	unknowns	1639	0	0	0	0	618253	0	0	0	0	0	0	0	0	0	0	0	0	0	0	0	0	0	0	0	0	0	0	0	0	0	0	0	0	0	0	0	0	0	0	0	0
unk_1640	unknowns	1640	0	0	0	0	0	0	0	0	0	0	0	0	0	0	0	0	0	0	0	0	0	0	0	0	0	0	0	0	0	0	93632	0	0	0	0	0	0	0	0	0	0
Humulene epoxide isomer	terpenoids	1642	0	0	0	0	0	0	0	0	0	0	0	0	0	0	0	0	0	0	0	0	0	0	0	657990	0	0	1063953	0	0	0	0	2480164	0	0	0	0	0	0	0	0	0
unk_1664	unknowns	1664	0	0	0	0	0	0	0	0	0	0	0	0	0	0	0	0	0	0	0	0	0	0	0	145568	0	0	0	0	0	0	0	0	0	0	0	0	0	0	0	0	0
unk_1664	unknowns	1664	0	0	0	0	0	0	0	0	0	0	0	0	0	0	0	0	0	0	0	0	0	0	0	0	0	0	0	0	0	0	0	1059097	0	0	0	0	0	0	0	0	0
unk_1667	unknowns	1667	0	0	0	0	0	0	0	0	0	0	0	0	0	0	0	0	0	0	0	0	0	0	0	0	0	0	0	0	0	0	0	1372012	0	0	0	0	0	0	0	0	0
Heptadecadiene isomer	fatty acid derivatives	1674	0	0	0	0	0	665458	0	0	0	0	0	0	0	0	0	0	0	0	0	0	282951	0	0	0	0	0	0	0	0	0	0	0	0	0	0	0	0	0	0	0	0
Heptadecene isomer	fatty acid derivatives	1679	0	0	0	0	0	1639592	0	0	0	0	0	0	0	0	0	0	0	0	0	0	10648035	0	0	0	0	0	0	0	0	0	0	0	0	0	0	0	0	0	0	0	0
unk_1683	unknowns	1683	0	0	0	0	0	0	0	0	0	0	0	0	0	0	0	0	0	0	0	0	0	0	4710798	0	0	0	0	0	0	0	0	0	0	0	0	0	0	0	0	0	0
unk_1686	unknowns	1686	0	0	0	0	0	0	0	0	0	0	0	0	0	0	0	0	0	0	0	0	0	0	0	0	0	0	0	0	0	0	0	1497969	0	0	0	0	0	0	0	0	0
unk_1698	unknowns	1698	0	0	0	0	0	0	0	0	0	0	0	0	0	0	0	0	0	0	0	0	0	0	0	0	0	0	0	0	0	0	0	2538439	0	0	0	0	0	0	0	0	0
unk_1698	unknowns	1698	0	0	0	0	0	0	0	0	0	0	0	0	0	0	0	0	0	0	0	0	0	0	0	0	0	0	857559	0	0	0	0	0	0	0	0	0	0	0	0	0	0
unk_1707	unknowns	1707	0	0	0	0	0	0	0	0	0	0	0	0	0	0	0	0	0	0	0	0	0	0	5527416	116920	0	0	0	0	0	0	0	0	0	0	0	0	0	0	0	0	0
unk_1727	unknowns	1727	0	0	0	0	0	0	0	0	0	0	0	0	0	0	0	0	0	0	0	0	86641	0	0	0	0	0	0	0	0	0	0	0	0	0	0	0	0	0	0	0	0
unk_1728	unknowns	1728	0	0	0	0	0	0	0	0	0	0	0	0	0	0	42667	0	0	0	0	0	0	0	0	0	0	0	0	0	0	0	0	0	0	0	0	0	0	0	0	0	0
unk_1742	unknowns	1742	255930	0	0	0	0	0	0	0	0	0	0	0	0	0	0	0	0	0	0	0	0	0	0	0	0	0	0	0	0	0	0	0	0	0	0	0	0	0	0	0	0
unk_1753	unknowns	1753	0	0	0	0	0	0	0	0	0	0	0	0	0	0	0	0	0	0	0	0	0	0	0	191207	0	0	0	0	0	0	0	0	0	0	0	0	0	0	0	0	0
Octyl octanoate*	fatty acid derivatives	1779	0	0	0	0	0	0	0	0	0	0	0	0	0	0	0	0	0	0	0	0	0	0	0	0	0	0	0	0	0	0	0	0	0	0	0	615110	0	0	0	0	0
unk_1784	unknowns	1784	0	0	0	0	0	0	0	0	0	0	0	0	0	0	0	0	0	0	0	0	0	0	0	0	0	0	0	0	0	0	70361	0	0	0	0	0	0	0	0	0	0
Benzyl benzoate*	aromatics	1787	0	0	0	0	0	0	0	0	0	0	0	0	0	0	0	0	0	0	0	0	0	0	0	0	0	0	0	185558	0	0	0	0	0	0	0	0	0	0	0	0	0
Neophytadiene	terpenoids	1843	0	0	0	539514	0	0	0	0	0	0	0	0	0	0	0	0	0	0	0	0	0	0	0	0	0	0	0	0	0	0	0	0	0	0	0	0	0	0	0	0	0
Hexahydrofarnesylacetone	terpenoids	1849	0	0	0	175012	0	0	0	0	0	0	0	0	0	0	0	0	0	0	0	0	0	0	0	0	0	0	0	0	0	0	0	0	0	1775357	0	0	0	0	0	0	0
unk_1912	unknowns	1912	0	0	325002	0	0	0	0	0	0	0	0	0	0	0	0	0	0	0	0	0	0	0	0	0	0	0	0	0	0	0	0	0	0	0	0	0	0	0	0	0	0
* indicates compounds indentified based on synthetic compounds.
